# Supplementary material for: Expression Profiling of Autism Candidate Genes during Human Brain Development Implicates Central Immune Signaling Pathways
Source: PLoS One. 2011 Sep 15;6(9):e24691. doi: 10.1371/journal.pone.0024691 (PMC3174192; doi:10.1371/journal.pone.0024691)
Supplement: Figure S1 — Expression profile of the 15 most constantly expressed genes identified by Hsiao et al . (XLS) [file pone.0024691.s001.xls]

## Sheet: Sheet1
PSMD2	21wg	24wg	4mo	6mo	4yr	11yr	15yr	23yr		ARF1	21wg	24wg	4mo	6mo	4yr	11yr	15yr	23yr		KARS	21wg	24wg	4mo	6mo	4yr	11yr	15yr	23yr
DLPC	28.2488	40.3753	31.5995	4.5336	12.7884	37.0707	33.2839	25.0063		DLPC	102.311	251.194	176.952	16.0448	81.61	235.761	163.243	126.004		DLPC	25.3644	36.3802	15.3522	4.4652	6.7672	17.9021	14.6672	14.3331
VLPC	25.8569	42.0667	31.0078	7.67907	14.2648	30.5265	31.6623	30.8383		VLPC	101.032	255.709	163.985	38.0566	68.7741	210.367	178.763	197.643		VLPC	25.5086	35.8298	16.21	7.28059	10.2317	17.0764	14.4999	18.2019
MPC	31.4903	41.4272	27.8153	7.3094	16.1328	29.073	29.997	31.5035		MPC	109.646	228.761	170.901	24.0187	95.4874	187.494	155.304	202.269		MPC	34.47	32.5931	18.9683	5.80227	9.50835	16.9841	13.9947	16.2718
OFC	30.034	36.0683	24.3167	3.93514	19.3484	28.7686	33.0384	28.8018		OFC	125.523	216.786	148.801	16.3968	128.007	189.953	152.216	191.417		OFC	30.0398	37.0919	11.0165	3.80875	12.3072	16.2706	13.2857	16.2239
Motor	21.8198	45.0961	29.7455	5.45197	21.8184	36.6486	33.7603	27.8061		Motor	102.018	253.83	157.988	24.4269	144.854	215.79	159.947	190.452		Motor	26.4279	35.9673	15.793	4.53024	11.2088	18.0599	14.2924	15.5308
Sensory	24.1038	38.3781	29.8991	4.21601	15.9957	31.8844	30.7406	28.6445		Sensory	115.675	258.904	183.941	12.3846	127.274	188.004	158.701	185.456		Sensory	23.0713	30.4922	19.4096	3.66099	8.11466	17.7396	15.9957	17.3966
PI Parietal	21.5574	43.4896	20.6166	3.60515	19.3585	29.4592	33.5756	30.1472		PI Parietal	95.2671	256.119	147.135	15.4377	134.822	182.743	172.846	176.972		PI Parietal	24.0883	33.8425	8.46002	3.54142	7.57447	17.0276	15.6761	19.0369
Auditory	24.4876	43.202	23.7261	5.38964	18.3983	26.4098	33.8318	24.8574		Auditory	98.5195	270.508	133.207	21.3886	121.234	145.507	196.291	152.73		Auditory	14.6369	35.5108	19.7939	5.34828	7.80953	16.5118	14.0835	16.3852
PS Temp	38.2491	37.375	25.0779	3.26156	14.0665	30.1796	33.5984	28.4962		PS Temp	226.918	213.166	157.029	19.1324	80.8808	159.518	196.318	174.865		PS Temp	30.7182	33.5726	17.3166	3.64607	8.86246	16.391	16.9899	15.6828
IL Temp	41.217	38.915	20.7578	4.14372	20.9672	34.8153	32.6452	26.6742		IL Temp	206.763	235.521	130.139	9.47044	141.255	156.652	211.945	153.552		IL Temp	33.1885	36.9133	18.6137	3.61628	7.66046	18.5374	15.3527	15.3339
Visual	26.4685	48.9312	29.988	4.55954	9.84209	25.9246	31.2373	17.5479		Visual	84.5886	236.614	193.764	6.5755	61.0179	175.248	138.826	87.5215		Visual	21.9618	38.2847	17.7295	2.40426	6.94695	14.5091	15.3539	10.9596
Hippo	31.8041	51.5783	29.3347	5.62763	22.9621	37.9582		22.585		Hippo	117.575	244.784	206.85	16.9548	123.141	187.282		139.136		Hippo	29.4594	40.0232	17.4765	5.32883	12.638	22.6997		13.7107
Amygdala	25.2446	46.2534	33.1606	5.69868	17.7135	22.9738	30.7393	19.1899		Amygdala	102.836	248.573	191.942	17.857	99.8161	155.605	206.727	106.879		Amygdala	28.3477	41.08	19.114	4.33383	11.8883	17.8274	18.0272	11.4808
Striatum	32.0103	48.0142	30.22	3.04998	22.6997		25.9022	22.6832		Striatum	128.499	267.075	200.678	4.43789	134.439		125.711	120.042		Striatum	29.5624	35.6899	17.6951	2.27935	15.2962		13.7847	13.9699
Thalamus	27.302	53.025	18.9219	9.18003	30.2239		45.192	17.6236		Thalamus	120.206	264.729	126.197	27.1766	148.319		132.756	76.7971		Thalamus	22.7272	40.5282	14.2968	5.93086	19.0466		21.3047	10.1324
Cerebellum	35.4333	50.6385	8.48124	15.4	33.0552	30.334	36.8043	38.2429		Cerebellum	140.039	251.857	54.378	84.9213	209.427	157.245	194.481	237.056		Cerebellum	25.266	36.1698	7.18251	10.7133	22.8308	18.0654	20.1012	21.7928
PSMB2	21wg	24wg	4mo	6mo	4yr	11yr	15yr	23yr		VPS72	21wg	24wg	4mo	6mo	4yr	11yr	15yr	23yr		RAC1	21wg	24wg	4mo	6mo	4yr	11yr	15yr	23yr
DLPC	27.8173	43.5618	35.1695	11.4016	24.1196	35.1309	44.7243	26.2342		DLPC	52.3642	78.0938	27.5637	17.0485	31.7393	22.656	20.9163	19.8407		DLPC	28.4715	61.0027	38.7652	9.81973	26.4404	40.3174	29.1766	26.8046
VLPC	23.7989	49.2596	36.1049	18.3959	22.8763	28.986	45.9237	31.4049		VLPC	39.5219	81.3752	21.3462	22.2145	20.6583	21.5186	21.3252	21.8163		VLPC	26.7057	55.9273	35.885	15.0139	29.928	38.167	30.9799	43.2575
MPC	27.7172	40.4643	36.733	13.1534	31.3307	30.4535	42.5382	31.3564		MPC	46.9271	64.8971	25.2539	12.9012	36.32	20.4338	21.4597	20.3592		MPC	23.2807	46.3165	33.1615	11.3684	38.1667	34.3089	29.9665	39.8458
OFC	30.0526	50.6297	29.2738	9.26548	37.2137	31.286	41.6719	30.5607		OFC	51.8321	88.0928	14.2227	13.0597	43.2292	21.5064	19.9658	19.7952		OFC	34.807	47.2349	30.3382	8.25547	31.6232	40.1566	30.4	38.0492
Motor	26.5191	44.9092	32.2218	10.5974	33.4462	33.4739	48.9864	29.1218		Motor	37.0205	72.0718	21.0523	11.6989	36.1782	22.0709	23.2583	19.7736		Motor	24.1475	53.1441	33.7721	13.7248	29.1253	42.0857	36.5998	37.7429
Sensory	31.6993	40.8129	38.4975	9.35585	29.8788	30.9101	45.7208	31.6368		Sensory	50.6897	67.2817	26.7225	12.1482	32.1869	20.838	28.1552	19.1131		Sensory	23.4792	54.9554	34.3569	9.00334	29.0893	38.901	31.3934	34.7168
PI Parietal	28.7428	34.1174	25.2077	11.3407	27.1098	29.6949	42.5472	26.6529		PI Parietal	36.689	64.0603	17.8491	13.7817	30.8523	21.0941	19.8566	20.0082		PI Parietal	18.4722	59.7058	28.1673	9.90035	23.3047	33.8161	33.7639	39.6312
Auditory	22.3925	43.6772	33.6463	12.4443	26.4005	27.4422	50.1065	29.5665		Auditory	31.5912	73.9843	21.5123	13.5769	30.2374	17.6098	25.7183	21.5032		Auditory	14.1451	53.9548	38.4388	10.0727	23.9292	32.7844	45.9596	34.6733
PS Temp	38.2576	46.6289	30.422	9.45127	24.5889	23.4359	46.5197	33.2768		PS Temp	63.7461	88.489	22.4638	13.3018	30.9831	19.579	21.0884	19.6742		PS Temp	37.8809	36.1799	37.6718	13.9616	28.6191	34.896	35.0769	38.9557
IL Temp	37.0576	42.4992	28.8521	9.24746	27.4991	22.1043	44.8747	27.1539		IL Temp	54.2206	70.3661	23.3336	10.8465	33.5518	20.7731	18.4715	14.2631		IL Temp	36.667	48.42	32.462	12.0628	24.6115	31.8702	37.0046	35.7328
Visual	28.1959	54.781	35.3697	7.51396	18.3079	33.4255	41.3029	17.6062		Visual	35.3414	75.0332	25.1427	12.568	27.3134	20.6209	20.7518	14.3012		Visual	22.352	50.9301	42.5936	12.875	19.8573	34.4265	29.762	32.103
Hippo	33.3773	53.0549	37.1939	9.9495	40.4532	33.6218		26.9005		Hippo	32.3201	58.4152	35.2107	9.62714	22.8731	27.2926		14.2312		Hippo	28.9704	58.5974	32.7124	11.6472	32.2806	42.0244		42.2274
Amygdala	37.8151	58.7698	32.7804	9.93865	30.691	30.6139	47.4256	22.3285		Amygdala	38.3854	87.19	22.8198	10.9923	30.6367	15.9999	18.3553	13.5021		Amygdala	24.6243	65.4018	39.5999	14.5966	38.8305	21.9351	37.6842	39.0124
Striatum	36.9894	60.4925	35.9091	7.20504	28.907		33.9086	20.6133		Striatum	46.4929	58.6188	23.5585	10.548	26.6241		25.503	13.2966		Striatum	25.8407	49.2633	42.0316	10.9682	34.6688		44.2519	32.5994
Thalamus	35.5739	49.6147	25.3367	13.9516	33.8984		46.0314	15.8741		Thalamus	29.4062	49.6362	17.739	18.407	31.4768		21.0975	10.8178		Thalamus	21.9189	42.7184	41.1757	14.1526	32.1864		29.4762	33.0531
Cerebellum	37.9115	52.4829	17.4336	18.4932	39.3111	23.4733	35.8358	36.3035		Cerebellum	35.8342	61.0388	18.2016	64.034	77.3876	29.2186	39.0878	39.8226		Cerebellum	25.1668	48.114	22.4106	23.5455	49.7038	34.0583	48.6831	50.5663
GPS1	21wg	24wg	4mo	6mo	4yr	11yr	15yr	23yr		H3F3A	21wg	24wg	4mo	6mo	4yr	11yr	15yr	23yr		AAMP	21wg	24wg	4mo	6mo	4yr	11yr	15yr	23yr
DLPC	21.5533	44.2864	21.1422	18.2989	35.193	29.7508	23.4675	20.6041		DLPC	6.6103	2.35516	4.87684	1.03319	0.268059	0.406009	1.32963	1.63765		DLPC	31.0291	38.4305	43.1751	5.7977	17.8835	38.4949	42.3506	32.3455
VLPC	13.1917	49.2645	20.4093	24.2206	16.3483	31.3685	20.0401	22.402		VLPC	4.81534	1.24464	2.98835	2.25516	0.432795	0.217267	1.33278	0.709722		VLPC	21.4469	44.4057	42.39	11.4647	19.9616	36.0052	31.2829	37.4854
MPC	15.9532	40.1267	24.801	14.7537	42.3813	23.0997	17.5309	21.6879		MPC	4.36823	1.41639	1.75595	1.36306	1.9283	0.385348	0.893808	0.689692		MPC	23.363	42.1681	30.8763	8.31933	26.0137	35.6726	26.3032	34.2771
OFC	19.2934	43.0047	26.4967	12.9748	46.9978	26.1308	20.5664	21.9826		OFC	8.82211	2.8667	1.04329	0.477645	2.64007	0.396907	1.31667	0.756833		OFC	33.5065	40.3046	40.8915	4.94193	37.3982	31.7889	34.5039	31.6015
Motor	21.8646	44.6659	18.2225	9.4502	36.5714	27.7987	24.646	20.0571		Motor	2.20737	1.70054	2.45567	0.231105	1.07132	0.140742	1.16201	0.487462		Motor	26.0741	45.0078	29.1263	6.91032	32.4062	40.1699	42.8323	29.4138
Sensory	27.017	44.0268	21.8777	13.3908	35.1693	23.0184	20.6847	20.6175		Sensory	6.10727	1.18647	1.74838	1.28962	0.847344	0.415752	1.77614	0.407983		Sensory	43.2917	41.5846	35.7636	4.62489	29.8681	33.9493	29.3363	31.4751
PI Parietal	21.2828	43.6441	24.692	11.7772	34.2005	23.3527	18.1783	18.0779		PI Parietal	3.43513	2.27059	0.434069	0.774659	0.347717	0.265927	0.835139	0.698519		PI Parietal	25.8178	48.5536	27.3702	3.48987	23.4057	31.2179	30.71	30.6609
Auditory	16.4129	44.3373	16.7841	12.7049	33.5354	17.2343	29.4216	18.6302		Auditory	3.23866	1.34733	2.99023	0.682122	0.182192	0.214346	1.03912	0.919844		Auditory	17.6255	42.4634	26.8351	5.68456	23.5228	27.6686	47.8023	28.7155
PS Temp	36.944	49.9488	18.7504	13.2887	27.7751	23.4726	18.9827	21.7753		PS Temp	6.20522	2.09795	1.47962	1.00419	0.610364	0.305216	0.052817	0.642813		PS Temp	42.6711	42.8657	27.1408	6.04531	17.2623	30.7394	29.3429	29.657
IL Temp	31.6265	39.0982	13.3287	12.7363	36.7872	21.2743	20.5419	17.3529		IL Temp	8.32626	2.10535	1.59883	0.484172	1.17111	0.480452	0.308764	0.598595		IL Temp	38.8049	36.9035	23.1449	4.20188	27.6663	29.3711	28.2331	25.5604
Visual	19.36	50.1973	19.9443	17.4286	30.0843	22.4258	19.6578	14.054		Visual	7.05777	2.57698	0.562443	0.618154	0.613458	0.518705	2.3221	0.422057		Visual	25.5963	49.6955	34.2038	2.38765	22.9515	33.3503	35.4384	21.2216
Hippo	21.2947	41.8243	30.699	11.4281	28.9	26.3859		19.7276		Hippo	4.04342	2.5077	0.427242	1.16242	1.1552	0.554238		0.61721		Hippo	24.2109	44.3349	40.5339	6.44049	41.3956	41.2438		25.1176
Amygdala	22.4707	50.119	19.2353	12.0658	34.0854	18.5609	19.6879	18.9334		Amygdala	7.37199	3.25032	0.652679	0.28416	0.988026	0.288702	2.03856	0.629972		Amygdala	34.5596	46.0495	32.4277	6.50332	23.0077	29.6188	31.4697	24.3658
Striatum	31.7689	40.8081	22.0935	9.72372	22.7529		21.7364	16.3777		Striatum	5.48338	1.60387	0.135791	1.03495	0.405472		2.91765	0.421203		Striatum	46.9788	47.2333	37.0343	3.28309	24.9875		44.2578	24.4052
Thalamus	25.3003	54.8437	14.9154	20.3563	33.5626		27.255	14.141		Thalamus	4.26194	1.55214	0.41584	1.42092	0.45335		1.88887	0.218579		Thalamus	27.7288	47.977	24.0276	7.75788	29.2031		36.9478	19.7112
Cerebellum	25.166	46.1924	20.1045	52.7873	52.4216	25.0825	32.9532	40.0337		Cerebellum	5.19167	2.90696	0.36934	8.18822	2.31925	1.17389	1.49307	1.0147		Cerebellum	31.847	46.6923	15.2529	32.5626	41.9984	38.6072	40.0961	47.4784
PSMB3	21wg	24wg	4mo	6mo	4yr	11yr	15yr	23yr		PTDSS1	21wg	24wg	4mo	6mo	4yr	11yr	15yr	23yr		ESD	21wg	24wg	4mo	6mo	4yr	11yr	15yr	23yr
DLPC	39.3606	96.2262	57.9413	55.6906	140.34	76.2472	43.5818	43.2894		DLPC	21.0079	34.6315	20.7699	1.98504	4.20164	17.0419	19.8221	12.0211		DLPC	36.5618	67.5905	21.1502	20.3839	35.8673	28.7643	27.794	20.5004
VLPC	38.8213	92.1583	49.0634	68.8376	100.58	72.908	65.7171	57.3095		VLPC	22.0435	30.5443	25.7905	5.41216	6.22216	12.4876	20.3442	15.4435		VLPC	46.4348	69.9612	27.5101	24.6479	29.8678	27.3925	32.3885	25.1656
MPC	54.3873	79.8434	74.7274	40.8369	142.882	68.5772	58.0506	55.7983		MPC	31.2648	37.21	20.2147	4.28095	6.50002	13.6658	18.5691	16.0047		MPC	68.1912	59.6512	39.0985	21.492	38.1234	30.4862	37.882	26.8535
OFC	41.9231	116.435	45.2739	48.4636	174.248	70.3004	53.8524	53.864		OFC	23.7839	35.9308	13.2806	2.18163	6.87346	12.7111	19.6111	12.5428		OFC	50.1529	70.2746	20.9937	15.4248	47.0705	28.5778	31.3461	22.8144
Motor	40.0827	99.1881	53.8883	50.8021	116.704	79.9065	68.868	52.3363		Motor	24.4193	36.2935	20.7629	3.9336	8.38112	15.2765	18.485	13.7157		Motor	56.764	71.0305	30.0183	21.9014	38.1077	24.5103	26.4441	23.2272
Sensory	48.9687	86.3636	77.4203	67.7179	110.632	63.1666	75.0616	58.524		Sensory	30.4076	42.3043	22.6203	1.31847	6.15188	14.3092	19.013	14.4474		Sensory	36.6149	52.9518	39.5575	23.8844	29.0958	29.0304	41.2428	28.4662
PI Parietal	47.4424	114.213	42.1928	62.6504	118.166	64.119	57.4976	50.3579		PI Parietal	25.0096	54.1609	12.5118	1.9231	5.29652	14.6374	22.6762	15.6544		PI Parietal	53.2472	70.2909	17.6084	24.9666	33.8071	30.0858	35.4632	29.3942
Auditory	26.5124	90.5031	54.8167	49.399	104.282	51.105	85.0013	53.706		Auditory	15.9732	51.1372	17.0045	2.76788	6.81395	14.8198	20.4077	12.8136		Auditory	41.2882	58.9972	44.2253	19.1576	33.6116	30.5481	31.2733	25.555
PS Temp	63.3206	113.905	64.8875	56.06	149.391	69.9718	80.2285	54.4936		PS Temp	42.7447	36.9676	20.6008	2.39262	4.83433	12.3677	22.247	13.2957		PS Temp	25.9864	65.9656	36.9132	20.183	43.0464	30.76	42.0917	26.7656
IL Temp	70.0161	79.1796	58.8101	43.5414	111.164	78.5847	65.8616	45.8376		IL Temp	38.7052	48.0142	16.8752	2.2083	6.46999	13.5125	20.5896	12.7306		IL Temp	22.0476	49.2972	40.9543	16.2955	27.8441	33.6832	36.4765	22.6698
Visual	43.4008	109.86	44.2822	57.4191	91.1042	60.6004	46.3565	39.5247		Visual	28.396	49.0943	18.2549	0.531556	3.09267	12.0848	19.0216	10.6312		Visual	46.0866	58.92	36.5932	15.5324	27.9593	28.1466	29.0486	19.5366
Hippo	53.654	107.046	104.153	34.7077	71.3371	105.523		52.1453		Hippo	24.4128	37.0119	12.7288	1.92757	9.68061	15.5471		8.64626		Hippo	62.3245	72.962	45.6725	14.4838	38.5608	49.7812		23.8479
Amygdala	44.5529	86.0484	42.8164	30.9385	124.611	65.1004	49.0678	40.1092		Amygdala	22.2045	30.0276	17.7031	2.26632	6.867	12.6656	24.6793	8.48935		Amygdala	42.7315	71.0859	36.1468	11.6641	34.8007	35.0817	33.5928	18.4493
Striatum	53.0682	92.5831	44.5634	42.0872	121.348		61.1865	43.9646		Striatum	23.4439	36.3274	17.1585	0.80524	10.773		16.1946	9.93761		Striatum	42.5916	57.8361	31.8153	12.9757	34.9323		23.3393	17.6276
Thalamus	44.4525	100.396	39.9323	62.0723	114.61		46.5551	31.2808		Thalamus	17.8118	30.2464	10.0317	3.33608	19.7437		30.3481	6.62852		Thalamus	36.5501	50.8116	34.4612	21.7226	32.2325		27.3302	14.328
Cerebellum	52.6629	96.5221	86.9145	124.175	144.097	46.4144	69.3101	70.0401		Cerebellum	17.3436	29.8537	3.41452	3.5776	14.7877	13.1883	20.029	20.6488		Cerebellum	40.4339	61.5904	34.7218	35.4262	61.1853	23.371	33.8668	29.6609
CANX	21wg	24wg	4mo	6mo	4yr	11yr	15yr	23yr		HNRNPC	21wg	24wg	4mo	6mo	4yr	11yr	15yr	23yr		TCEA1P2	21wg	24wg	4mo	6mo	4yr	11yr	15yr	23yr
DLPC	45.3474	56.5026	62.8817	5.6148	4.2822	42.633	58.4937	56.7847		DLPC	62.2796	93.6795	54.0712	15.3817	29.8177	52.0792	34.1645	30.5272		DLPC	4.17868	8.19337	5.11571	0.666926	0.666849	4.13314	4.72682	3.12028
VLPC	56.2123	41.3372	71.0276	10.4718	11.8306	40.3159	59.9058	56.8813		VLPC	54.5171	87.3234	45.5021	24.3047	38.611	48.189	38.8368	38.1074		VLPC	6.89808	7.35079	6.0316	1.99358	1.74354	3.99213	6.42953	4.16043
MPC	57.3263	55.552	40.4336	11.1703	12.1323	42.6556	63.4059	65.9645		MPC	66.9159	83.7148	49.0636	20.8498	38.4143	47.9916	47.3437	35.4805		MPC	4.93503	7.93995	3.53703	1.42955	2.22181	4.23316	5.37359	4.1363
OFC	61.4288	38.5061	30.2392	4.18405	5.71706	49.51	62.1146	63.104		OFC	84.1032	96.7875	49.7829	16.1895	54.4944	54.1963	40.1984	40.6788		OFC	7.00613	8.19464	2.96001	0.940862	0.734777	6.43148	3.55627	4.76183
Motor	36.3663	53.7988	59.2122	6.76695	9.00715	49.4327	67.4571	57.4242		Motor	59.7966	88.651	41.8483	24.9378	42.3931	51.8423	48.5691	31.3112		Motor	5.69746	7.78709	5.58775	1.62542	1.64163	5.29775	5.63413	3.55478
Sensory	34.0973	44.4246	57.4935	2.64272	4.29744	46.2991	64.2797	58.6192		Sensory	55.3426	75.6823	56.5323	20.0024	36.3906	54.2266	43.4018	36.1551		Sensory	4.89111	7.31931	5.6944	0.187593	1.37863	4.59371	5.84347	3.47021
PI Parietal	26.3498	59.1971	23.4998	4.27163	11.8495	47.8578	65.4925	68.2014		PI Parietal	53.6013	96.0939	28.1445	21.129	36.5677	51.5848	45.3595	38.5829		PI Parietal	4.0941	9.14747	2.30168	0.707916	1.28898	4.7234	4.44972	4.84342
Auditory	25.7777	49.7	74.873	4.82783	9.83075	46.2115	44.6673	63.9544		Auditory	57.8312	93.7779	56.184	20.0693	38.1184	41.4782	48.7157	36.3556		Auditory	3.75526	7.07981	6.29871	0.749331	0.848416	4.24086	4.77436	4.47942
PS Temp	32.2792	22.5715	55.9053	4.36633	5.81784	37.9324	57.1476	53.2361		PS Temp	55.4018	74.5385	52.8648	17.8518	44.2064	54.2141	48.4117	33.8678		PS Temp	3.67034	4.30448	6.42155	0.653458	1.95441	5.17053	4.78227	4.31593
IL Temp	38.0555	48.5711	52.0576	3.69812	13.1837	40.8104	54.4791	54.9639		IL Temp	61.6452	84.7177	62.6177	13.5606	40.846	70.7752	52.579	38.4196		IL Temp	5.02334	5.24902	5.38513	0.892373	1.87927	5.30039	5.99376	4.89867
Visual	42.2314	49.7417	63.3313	3.59382	5.50032	41.7321	71.9832	43.7803		Visual	55.8162	109.86	47.117	11.4302	34.0872	40.3692	33.702	32.3122		Visual	5.51881	7.88918	3.27373	0.124689	1.75009	3.37044	4.49812	3.50192
Hippo	55.9004	83.0978	17.0433	8.24562	14.7374	41.506		53.5779		Hippo	62.681	119.806	46.9514	15.0394	44.4024	95.5296		38.5576		Hippo	5.57986	12.9742	2.81426	0.797455	3.16019	6.27825		5.06916
Amygdala	33.9666	75.7073	58.9099	4.65494	8.70791	34.4774	74.0464	49.2607		Amygdala	58.8443	149.572	47.4459	15.4182	42.0575	49.5291	58.1376	34.0916		Amygdala	5.18299	14.3001	3.46728	0.136935	1.87334	3.53746	5.78329	5.05112
Striatum	30.2852	63.6775	61.524	3.6526	15.6281		55.721	51.6306		Striatum	58.3249	109.722	45.7381	11.8648	50.0921		48.6349	29.2951		Striatum	4.18736	10.7604	3.86827	0.340467	3.19396		6.94768	4.0862
Thalamus	55.7565	54.1215	35.623	8.81648	34.2336		80.7927	35.003		Thalamus	37.7735	57.2714	47.961	18.413	47.4277		32.1621	24.9439		Thalamus	4.04871	6.15538	3.08353	0.851888	3.12812		3.93799	2.90216
Cerebellum	57.6045	81.9292	4.28528	3.59796	33.7523	59.4636	78.8464	63.3746		Cerebellum	61.7665	97.7666	30.4585	54.0321	89.0091	56.971	77.61	52.1762		Cerebellum	6.1373	8.37927	1.16648	1.1545	5.47326	5.79326	7.10586	6.4664
