# Supplementary material for: Expression Profiling of Autism Candidate Genes during Human Brain Development Implicates Central Immune Signaling Pathways
Source: PLoS One. 2011 Sep 15;6(9):e24691. doi: 10.1371/journal.pone.0024691 (PMC3174192; doi:10.1371/journal.pone.0024691)
Supplement: Figure S2 — Expression profile of 10 cannonical housekeeping genes. (XLS) [file pone.0024691.s002.xls]

## Sheet: Sheet1
Ribosomal Protein										Respiratory Chain
RPL38	21wg	24wg	4mo	6mo	4yr	11yr	15yr	23yr		COX5B	21wg	24wg	4mo	6mo	4yr	11yr	15yr	23yr
DLPC	578.516	743.946	373.447	753.18	1221.81	294.271	205.419	296.005		DLPC	92.4892	190.493	256.651	316.67	695.118	423.153	199.261	257.265
VLPC	528.341	676.281	245.147	586.829	859.339	309.617	282.309	458.301		VLPC	63.4454	224.788	213.603	359.506	412.089	446.254	242.283	252.554
MPC	905.249	598.42	574.758	527.675	1163.3	307.046	378.355	404.082		MPC	88.2424	190.055	271.06	236.54	794.825	293.579	220.082	240.687
OFC	855.129	981.451	308.409	804.697	1050.43	396.232	231.569	449.399		OFC	96.6175	251.107	222.387	265.708	1115.81	314.17	197.488	231.35
Motor	630.805	1157.94	342.368	657.16	780.15	402.895	304.946	383.725		Motor	76.0978	265.516	232.551	222.561	675.064	387.42	265.396	236.807
Sensory	515.522	555.477	434.067	1013.29	741.429	421.699	445.27	418.789		Sensory	110.8	194.63	280.063	412.845	616.139	343.271	333.209	260.475
PI Parietal	792.675	743.818	305.937	849.664	779.914	311.862	326.548	426.042		PI Parietal	88.8196	220.896	232.045	295.69	676.531	365.203	195.432	250.257
Auditory	541.28	778.626	427.359	755.816	760.726	226.319	371.411	421.935		Auditory	69.6924	198.031	233.317	248.738	553.721	258.765	431.837	267.151
PS Temp	810.297	990.04	478.718	666.16	1688.49	534.013	473.249	435.897		PS Temp	99.4399	267.034	255.342	274.707	808.111	535.273	264.596	244.876
IL Temp	846.354	682.783	596.378	589.612	644.28	584.868	395.916	499.701		IL Temp	104.503	181.059	234.738	234.009	776.767	591.458	210.35	216.754
Visual	777.499	1008.93	482.526	820.703	816.55	320.013	243.318	391.439		Visual	63.1734	209.233	262.428	352.513	800.257	318.921	203.314	187.751
Hippo	740.554	1024.87	1031.23	403.855	443.318	762.617		482.804		Hippo	95.0245	264.369	730.314	135.268	346.6	837.751		209.488
Amygdala	714.545	1190.53	451.194	472.13	1246.81	231.609	291.271	453.71		Amygdala	103.162	203.123	276.274	154.956	657.085	314.02	161.983	198.324
Striatum	714.575	788.512	473.25	691.606	898.202		244.157	375.885		Striatum	114.9	207.522	280.822	240.086	516.651		329.29	194.406
Thalamus	320.888	525.376	798.715	440.77	700.595		218.018	338.805		Thalamus	108.531	344.807	312.314	343.56	593.431		240.903	192.534
Cerebellum	602.056	662.447	2007.87	762.28	856.22	171.815	334.451	420.04		Cerebellum	96.9813	265.577	973.911	654.091	539.153	190.905	209.966	281.086
Translation										Mitochondrial
EIF1	21wg	24wg	4mo	6mo	4yr	11yr	15yr	23yr		ATP5A1	21wg	24wg	4mo	6mo	4yr	11yr	15yr	23yr
DLPC	196.492	285.739	268.625	170.06	401.622	203.796	320.835	218.695		DLPC	127.192	281.093	159.799	66.6859	127.73	250.202	143.77	111.006
VLPC	254.387	304.875	305.918	204.461	333.011	206.444	341.378	231.638		VLPC	150.202	290.464	151.814	96.0665	148.102	222.58	171.638	177.321
MPC	335.455	257.362	403.264	189.593	405.264	241.867	388.689	231.475		MPC	211.868	259.891	181.001	70.0043	153.788	194.102	156.614	174.167
OFC	298.884	284.257	203.066	146.464	414.117	230.964	320.105	255.176		OFC	164.637	297.673	152.391	60.3005	193.319	194.315	145.538	151.561
Motor	207.815	307.116	379.644	193.062	363.788	218.709	330.576	205.807		Motor	174	300.339	159.808	79.9563	201.357	235.257	173.077	153.816
Sensory	320.064	269.101	535.028	146.951	257.925	207.846	404.478	252.189		Sensory	159.963	257.466	200.94	88.3871	201.771	216.727	219.991	181.656
PI Parietal	201.201	378.131	147.927	171.667	221.611	199.69	361.546	239.049		PI Parietal	157.822	337.241	168.629	83.716	221.795	206.213	188.921	203.028
Auditory	159.087	305.58	369.836	216.587	268.206	215.704	351.525	265.397		Auditory	152.922	291.04	153.802	72.2021	193.064	192.912	188.749	153.057
PS Temp	352.099	332.093	425.568	188.853	405.19	185.035	389.898	235.218		PS Temp	165.858	280.012	169.082	72.7371	162.432	206.662	209.711	147.66
IL Temp	403.7	320.1	457.971	135.004	259.616	191.568	340.879	210.998		IL Temp	159.272	273.446	157.963	59.5409	209.007	232.335	171.952	136.037
Visual	256.566	283.874	286.748	132.855	268.447	234.245	314.483	208.832		Visual	135.868	269.088	197.851	56.4529	143.072	201.416	172.993	106.374
Hippo	296.438	350.342	409.617	138.199	322.244	236.646		196.454		Hippo	156.63	289.804	254.099	45.8107	104.461	284.003		108.567
Amygdala	287.71	431.614	284.503	123.917	367.599	205.112	360.117	164.643		Amygdala	129.023	226.274	225.747	43.7573	134.151	142.111	127.669	93.0195
Striatum	280.818	302.977	302.472	122.519	449.816		419.536	201.963		Striatum	140.852	238.153	210.103	43.6359	173.316		121.933	106.558
Thalamus	191.648	268.683	329.007	191.948	309.82		299.074	138.572		Thalamus	132.202	259.202	126.091	106.519	240.871		189.78	108.73
Cerebellum	296.179	330.571	299.06	265.286	694.114	267.435	417.666	317.485		Cerebellum	187.141	324.718	124.628	184.32	314.904	238.029	254.797	274.489
Heat-shock protein										Cell cycle
HSP90AB1	21wg	24wg	4mo	6mo	4yr	11yr	15yr	23yr		CENPB	21wg	24wg	4mo	6mo	4yr	11yr	15yr	23yr
DLPC	194.838	421.193	271.404	53.7868	108.726	419.081	254.529	179.065		DLPC	41.5193	49.8919	61.1909	14.0214	33.0983	29.9893	36.9969	57.5221
VLPC	254.619	449.14	294.197	67.2674	173.721	377.7	246.011	322.595		VLPC	28.152	53.8229	50.3145	32.6969	28.1305	37.1756	33.0794	52.3105
MPC	374.103	428.26	362.322	54.7223	139.939	393.002	266.582	308.404		MPC	31.9111	47.5587	45.1328	23.038	47.0324	31.0406	35.4074	45.5281
OFC	278.797	433.977	234.7	51.3001	141.329	349.779	258.154	274.184		OFC	44.8341	40.2473	55.8187	12.9831	51.8234	44.2942	37.8167	61.5915
Motor	268.43	438.147	295.488	55.1437	174.744	384.06	259.693	260.787		Motor	43.8635	51.4808	45.8729	14.5395	49.9071	41.4304	54.806	54.6867
Sensory	221.267	415.997	339.16	57.6908	171.167	356.172	264.453	303.251		Sensory	50.1948	57.1271	43.8264	9.51125	46.5322	36.9773	30.3628	44.1814
PI Parietal	264.877	541.899	233.401	73.1875	186.84	337.254	330.065	305.162		PI Parietal	35.8892	50.4174	61.3415	7.27574	34.2782	33.2164	32.1397	40.2753
Auditory	237.163	484.516	268.648	61.2041	177.415	347.754	257.241	244.084		Auditory	27.8898	49.6678	52.034	17.4566	34.5033	28.6702	50.6911	48.1056
PS Temp	233.333	447.359	338.342	58.9375	122.892	281.783	354.021	267.096		PS Temp	70.433	47.5793	42.9431	8.86207	35.7247	33.5881	24.2936	52.8158
IL Temp	233.186	488.07	359.457	51.3214	184.477	309.801	357.453	239.426		IL Temp	69.993	46.636	36.2269	9.88662	40.608	30.7713	29.6624	49.4694
Visual	192.979	409.024	394.967	45.9539	77.7233	280.007	214.979	140.993		Visual	36.5299	60.7875	56.9776	11.2193	25.8052	50.8681	36.8767	46.7649
Hippo	299.716	471.029	262.335	41.0929	149.233	367.141		201.218		Hippo	32.2644	48.6634	64.3018	25.0795	87.6003	35.166		66.7494
Amygdala	197.292	349.523	403.777	48.8568	157.605	324.636	307.488	164.482		Amygdala	35.6888	47.4907	39.3526	23.934	57.4136	27.1816	41.219	65.0153
Striatum	197.963	371.961	375.166	24.1639	138.784		140.284	146.921		Striatum	66.3163	68.3279	61.2503	10.0551	61.9354		87.314	58.1425
Thalamus	184.195	444.165	279.556	65.6734	255.465		269.105	118.885		Thalamus	33.7423	43.7665	80.2652	18.2926	37.3339		34.7326	74.3231
Cerebellum	184.632	333.138	116.709	84.6066	240.041	258.423	332.381	297.795		Cerebellum	41.4301	57.7781	41.1588	46.6164	57.3526	38.8702	46.2626	52.0691
Laminin										RNA polymerase
LAMB1	21wg	24wg	4mo	6mo	4yr	11yr	15yr	23yr		POLR2A	21wg	24wg	4mo	6mo	4yr	11yr	15yr	23yr
DLPC	5.5139	5.99591	4.5903	1.26367	0.742716	3.02979	5.24891	2.4826		DLPC	22.6938	25.3333	19.7485	0.545152	1.89986	19.1526	21.6269	16.4023
VLPC	3.84147	4.42179	6.28188	1.46857	1.31578	2.44233	4.44629	2.89597		VLPC	17.6132	26.5353	19.5221	2.19665	2.28507	15.2659	18.7524	20.0252
MPC	8.25121	7.09095	3.54966	1.10163	1.33662	2.72511	2.49598	3.10428		MPC	19.2238	26.7605	13.4858	1.72465	5.54761	16.3281	14.4389	22.6356
OFC	4.9973	3.52252	2.68626	0.737749	0.774476	2.21577	5.67285	2.66577		OFC	26.2551	23.3956	12.7725	0.434427	2.6623	16.3172	20.4786	20.7831
Motor	3.29733	5.20459	4.05882	0.921264	0.987825	2.17983	3.67257	2.41296		Motor	15.4173	21.1271	15.1888	1.35996	5.16851	18.9864	17.478	19.8461
Sensory	4.52291	4.83762	3.49551	1.32696	0.966827	2.20337	2.61934	2.59522		Sensory	16.1645	29.742	11.0533	0.624911	3.96591	13.6354	12.7704	17.4514
PI Parietal	4.24095	3.79539	3.27506	1.25686	1.97471	2.49134	4.62502	2.85811		PI Parietal	13.6675	17.9783	14.4566	0.564062	5.05561	14.0674	20.702	19.4066
Auditory	3.39406	4.6455	5.08519	0.791323	1.53053	3.3913	2.98549	2.7832		Auditory	12.7356	26.9702	14.0319	1.06446	4.854	16.6997	16.4618	17.6547
PS Temp	4.57029	3.81827	4.40904	1.0215	1.11615	1.16648	3.37766	1.90694		PS Temp	34.5016	23.3251	11.5408	0.69905	1.39573	6.58413	17.408	21.9763
IL Temp	5.90246	5.01187	3.01423	0.676799	1.77595	1.12578	3.79735	2.07693		IL Temp	28.3888	28.9597	8.26915	0.876491	6.13593	4.14215	19.6738	18.0313
Visual	6.54924	7.06318	4.42445	0.759171	1.07014	1.57145	2.66393	0.996223		Visual	21.6191	34.9461	24.8337	0.433985	1.76981	17.4778	24.2092	14.3108
Hippo	4.97542	2.7929	1.30429	0.58985	0.912925	0.727728		1.57268		Hippo	18.5057	22.7274	7.29084	1.59746	9.76422	2.51061		16.8633
Amygdala	4.34512	2.38159	4.25698	0.678975	0.751785	3.41919	6.12023	1.34048		Amygdala	25.4653	49.2133	22.0363	1.36543	3.13354	14.4141	24.8534	14.6677
Striatum	5.49944	4.29004	3.78305	0.279839	0.683225		2.16836	1.11585		Striatum	30.7211	41.9522	22.4491	0.522137	4.9886		18.9147	17.3905
Thalamus	4.18901	2.70757	2.74573	1.92998	3.13571		7.62627	1.06882		Thalamus	18.1778	17.776	10.3293	1.00659	7.94712		18.9389	10.5316
Cerebellum	10.215	4.98735	1.23049	2.70647	3.50644	10.0978	7.50027	6.55172		Cerebellum	24.799	24.9299	1.60098	4.86125	11.1329	34.4984	27.6493	25.7346
Cytoskeleton										Transcription Factor
COL6A1	21wg	24wg	4mo	6mo	4yr	11yr	15yr	23yr		HMGB1	21wg	24wg	4mo	6mo	4yr	11yr	15yr	23yr
DLPC	24.998	25.9537	10.9255	1.36509	1.34519	2.99235	6.561	10.9021		DLPC	28.37	26.2016	11.8784	3.42338	3.41079	6.61243	5.09618	5.88741
VLPC	12.9484	29.7384	7.36643	4.00511	0.977009	3.63477	4.66688	8.0291		VLPC	32.6451	25.557	14.5733	5.40866	4.80539	6.27523	7.95002	9.24722
MPC	13.0158	27.2992	6.52683	2.33569	4.2835	2.6455	3.33971	8.15807		MPC	46.9138	21.7613	17.4453	4.88398	3.39884	7.06166	9.70579	8.952
OFC	16.0547	15.4325	8.08113	0.790416	2.08194	2.88524	6.17476	7.64731		OFC	42.8488	26.6538	7.12873	6.17823	4.75059	7.01444	6.49498	6.55232
Motor	18.2335	20.781	6.48902	1.60868	2.60836	2.79343	6.24241	8.6919		Motor	22.7432	29.953	18.6085	6.23361	3.31789	6.53896	8.32575	9.48723
Sensory	17.1705	21.2056	4.35848	0.959768	2.33322	2.00659	3.90429	7.53044		Sensory	14.8564	27.8447	21.1864	5.68668	1.25777	7.51494	11.5675	11.2952
PI Parietal	8.92874	12.0626	8.75193	0.921512	3.346	3.19952	4.53445	7.94147		PI Parietal	23.1389	35.5303	6.28891	7.07494	2.23895	8.01957	10.1719	10.1903
Auditory	4.87605	11.3092	10.441	1.21298	2.22838	2.40428	5.22338	9.31569		Auditory	15.1879	30.4373	19.2241	6.10286	2.91563	7.9858	7.15982	12.1316
PS Temp	15.1797	13.6898	4.45153	1.4482	0.924538	1.92449	3.36982	7.25422		PS Temp	8.54863	23.843	33.0701	5.45586	8.12577	10.9213	7.41618	6.25996
IL Temp	12.3094	7.37471	3.10096	0.761204	3.94819	0.959664	3.68742	6.51154		IL Temp	6.63674	26.2133	47.1154	4.19476	3.17318	9.76311	7.37911	6.39718
Visual	14.1486	21.1733	9.34579	0.560533	1.29275	3.80016	6.18111	7.91269		Visual	25.3293	30.4329	27.4531	3.1385	1.50304	8.63487	5.94932	6.63996
Hippo	14.5685	22.1649	5.95421	1.80122	4.3811	0.920978		7.96659		Hippo	26.487	32.4259	17.7568	2.49081	2.54923	9.57331		6.14719
Amygdala	16.9882	37.8664	10.9137	1.82313	2.85444	3.75819	4.55622	10.7108		Amygdala	25.485	30.1552	25.9614	4.9087	6.03998	7.18686	7.87262	7.65035
Striatum	25.144	21.3364	13.4692	0.716678	2.07862		6.32979	7.41778		Striatum	18.2609	32.1493	23.0505	3.22708	5.85114		6.15095	4.54381
Thalamus	24.4802	18.3707	6.37073	1.55738	4.83509		4.97405	8.24069		Thalamus	21.94	22.2917	27.5923	7.76092	8.53193		4.23901	4.79158
Cerebellum	41.5293	31.2283	1.27136	12.6589	15.0603	22.9404	30.3049	25.0305		Cerebellum	23.3476	28.2542	13.2011	5.0409	11.4401	7.69405	10.0487	7.94771
