# Supplementary material for: Expression Profiling of Autism Candidate Genes during Human Brain Development Implicates Central Immune Signaling Pathways
Source: PLoS One. 2011 Sep 15;6(9):e24691. doi: 10.1371/journal.pone.0024691 (PMC3174192; doi:10.1371/journal.pone.0024691)
Supplement: Figure S4 — Expression profile of Cannabinoid Receptor 1 and 2. (XLS) [file pone.0024691.s004.xls]

## Sheet: Sheet1
CNR1	21wg	24wg	4mo	6mo	4yr	11yr	15yr	23yr
DLPC	39.5454	43.0473	23.5457	0.311366	0.385653	10.6951	22.3633	9.20302
VLPC	42.5465	25.5675	30.0494	0.131208	0.920817	9.21342	24.0531	7.59655
MPC	24.3321	46.2114	9.83085	0.71215	2.28787	7.57418	18.7918	9.64302
OFC	58.4491	20.2214	22.5488	0.238124	0.299174	9.45045	23.1369	10.9301
Motor	35.9036	24.9908	20.7156	0.1235	1.52478	8.43923	15.5052	5.14825
Sensory	29.2806	35.349	20.116	0.159521	1.32562	6.53342	12.9373	5.23866
PI Parietal	27.9372	33.5965	30.3942	0.068534	5.988	7.95518	17.5261	5.08948
Auditory	39.8764	29.87	16.8113	0.284385	2.77526	8.59945	20.3327	5.56943
PS Temp	32.1731	9.47575	19.9339	0.633541	0.502809	6.74015	19.3018	5.40078
IL Temp	50.7814	46.0872	15.7965	0.309003	4.89739	6.52479	19.8722	13.2275
Visual	35.1663	38.2617	12.3889	0.075832	0.143732	4.20805	12.2589	1.95077
Hippo	34.3943	39.4741	1.01738	0.629817	1.33366	3.14637		3.43633
Amygdala	28.2012	73.9285	8.76872	0.492028	0.482255	3.92649	16.6819	2.63222
Striatum	10.6062	21.5838	6.74742	0.520475	2.26558		24.3095	3.38739
Thalamus	4.42979	3.88825	5.38584	0	0.112556		0.688262	0.224884
Cerebellum	92.8696	94.6277	0.221869	1.49914	8.30113	46.623	37.28	39.5126
CNR2	21wg	24wg	4mo	6mo	4yr	11yr	15yr	23yr
DLPC	0	0	0.143447	0	0	0	0	0
VLPC	0	0	0	0	0	0	0	0
MPC	0	0	0	0	0	0	0	0
OFC	0	0.093207	0	0	0	0	0	0
Motor	0	0	0	0	0	0	0.041696	0
Sensory	0	0	0	0	0	0	0	0
PI Parietal	0	0	0	0	0	0	0	0
Auditory	0	0	0	0	0	0	0	0
PS Temp	0	0	0	0	0	0	0	0
IL Temp	0	0	0	0	0	0	0	0
Visual	0	0	0	0	0	0	0	0
Hippo	0	0	0	0	0	0		0
Amygdala	0	0	0.028934	0	0	0	0	0
Striatum	0	0	0	0	0		0	0
Thalamus	0	0	0	0	0		0	0
Cerebellum	0	0.028649	0	0	0	0	0	0
